# Supplementary material for: Expression Profiles of Exosomal MicroRNAs from HEV- and HCV-Infected Blood Donors and Patients: A Pilot Study
Source: Viruses. 2020 Jul 30;12(8):833. doi: 10.3390/v12080833 (PMC7472156; doi:10.3390/v12080833)
Supplement: Supplementary file 1 [file viruses-12-00833-s001.zip]

Archive with 2 entries (2 files):
- Supplementary Table S2.docx
- Supplementary Table S1.xlsx
