# Supplementary material for: Expression Profiles of Exosomal MicroRNAs from HEV- and HCV-Infected Blood Donors and Patients: A Pilot Study
Source: Viruses. 2020 Jul 30;12(8):833. doi: 10.3390/v12080833 (PMC7472156; doi:10.3390/v12080833)
Supplement: Supplementary file 1 [file viruses-12-00833-s001.zip › Supplementary Table S1.xlsx]

## Sheet: Sheet1
Supplementary Table S1: Average fold change of globally normalised and ath-159a normalised values, plates A and B of pre- (P1) and post-treatment (P2) samples
Target Name A	Fold change A↓P2	Target name A	Fold change A↑P2	Target Name B	Fold change B↓P2	Target name B	Fold change B↑P2
hsa-miR-660-001515	-1694.92	hsa-miR-520b-001116	3301.94	hsa-miR-148b#-002160	-90.91	hsa-miR-378-000567	2297.99
hsa-miR-486-001278	-666.67	hsa-miR-365-001020	2130.68	hsa-miR-1825-002907	-20	hsa-miR-1225-3P-002766	543.13
hsa-miR-520g-001121	-333.33	hsa-miR-429-001024	807.94	hsa-miR-573-001615	-7.69	hsa-miR-661-001606	183.3
hsa-miR-454-002323	-322.58	hsa-miR-147b-002262	580.71	hsa-miR-1255A-002805	-6.9	hsa-miR-589-001543	127.22
hsa-miR-183-002269	-285.71	mmu-miR-491-001630	298.61	hsa-miR-30d-000420	-4.26	hsa-miR-34b-002102	111.52
hsa-let-7b-002619	-100	hsa-miR-542-3p-001284	80.29	hsa-miR-432-001026	-4.17	hsa-miR-320B-002844	42.2
hsa-miR-598-001988	-66.67	hsa-miR-302b-000531	46.79	hsa-miR-662-001607	-3.23	hsa-miR-550-002410	29.7
hsa-miR-520f-001120	-20	hsa-miR-200a-000502	37.61	hsa-miR-567-001534	-2.6	hsa-miR-99b#-002196	28.66
hsa-miR-203-000507	-12.5	hsa-miR-212-000515	34.39	hsa-let-7c#-002405	-2.47	hsa-miR-769-5p-001998	26.01
hsa-miR-193b-002367	-11.76	hsa-miR-384-000574	24.29	hsa-miR-30e-3p-000422	-2.2	hsa-miR-1298-002861	20.64
hsa-miR-197-000497	-11.76	hsa-miR-519a-002415	22.02			hsa-miR-584-001624	9.82
hsa-miR-155-002623	-9.52	hsa-miR-299-5p-000600	17.94			hsa-miR-1260-002896	9.82
hsa-miR-222-002276	-9.09	hsa-miR-376a-000565	13.63			hsa-miR-1205-002778	9.52
hsa-miR-146b-001097	-7.69	hsa-miR-26a-000405	13.25			hsa-miR-646-001599	7.17
hsa-miR-636-002088	-7.69	hsa-miR-302a-000529	12.29			hsa-miR-338-5P-002658	6.99
hsa-miR-548c-001590	-7.14	hsa-miR-551b-001535	11.27			hsa-miR-520D-3P-002743	5.4
hsa-miR-422a-002297	-6.9	hsa-miR-520e-001119	9.81			hsa-miR-1274A-002883	5.31
hsa-miR-363-001271	-4.55	hsa-miR-516a-5p-002416	9.18			hsa-miR-1183-002841	5.25
mmu-miR-140-001187	-4.17	hsa-miR-518b-001156	8.67			hsa-miR-585-001625	4.95
hsa-miR-320-002277	-4.17	hsa-let-7f-000382	6.1			hsa-miR-30a-5p-000417	4.3
hsa-miR-24-000402	-3.51	hsa-miR-888-002212	5.54			hsa-miR-151-3p-002254	3.68
hsa-miR-132-000457	-3.51	hsa-miR-518d-001159	5.32			hsa-miR-19b-1#-002425	3.45
hsa-miR-202-002363	-3.33	hsa-miR-106b-000442	4.62			hsa-miR-656-001510	2.77
hsa-miR-22-000398	-3.23	mmu-miR-451-001141	3.92			hsa-miR-182#-000483	2.46
hsa-miR-122-002245	-2.67	hsa-miR-210-000512	3.87			hsa-miR-1262-002852	2.21
hsa-miR-381-000571	-2.22	hsa-miR-150-000473	3.8			hsa-miR-875-5p-002203	2.17
hsa-miR-146a-000468	-2.15	hsa-miR-483-5p-002338	3.69			hsa-miR-557-001525	2.14
hsa-miR-328-000543	-2.11	mmu-miR-93-001090	3.63
hsa-miR-489-002358	-2.04	hsa-miR-142-3p-000464	3.57
		hsa-miR-708-002341	3.32
		mmu-miR-374-5p-001319	3.17
		hsa-miR-33b-002085	2.99
		hsa-miR-21-000397	2.89
		hsa-miR-30b-000602	2.75
		hsa-miR-342-5p-002147	2.68
		hsa-miR-16-000391	2.65
		hsa-miR-425-5p-001516	2.59
		hsa-miR-17-002308	2.52
		hsa-miR-92a-000431	2.36
		hsa-miR-518f-002388	2.29
		hsa-miR-216a-002220	2.14
		hsa-miR-20a-000580	2.13
		hsa-miR-492-001039	2.08
		hsa-let-7e-002406	2.03
